# Supplementary material for: YQFC: a web tool to compare quantitative biological features between two yeast gene lists
Source: Database (Oxford). 2020 Nov 11;2020:baaa076. doi: 10.1093/database/baaa076 (PMC7805433; doi:10.1093/database/baaa076)
Supplement: baaa076_Supp [file baaa076_supp.zip]

Archive with 3 entries (3 files):
- Supplementary Table 1.pdf
- Supplementary Table 2.pdf
- Supplementary Table 3.pdf
